# Supplementary material for: Performance of Two Trichogrammatid Species from Zambia on Fall Armyworm, Spodoptera frugiperda (J. E. Smith) (Lepidoptera: Noctuidae)
Source: Insects. 2021 Sep 23;12(10):859. doi: 10.3390/insects12100859 (PMC8538588; doi:10.3390/insects12100859)
Supplement: Supplementary file 1 [file insects-12-00859-s001.zip]

Archive with 1 entries (1 files):
- insects-1355860-supplementary.pdf
